# Supplementary material for: Effect of combined probiotics and doxycycline therapy on the gut–skin axis in rosacea
Source: mSystems. 2024 Oct 30;9(11):e01201-24. doi: 10.1128/msystems.01201-24 (PMC11575305; doi:10.1128/msystems.01201-24)
Supplement: Supplemental Tables — Tables S1 to S4. [file msystems.01201-24-s0001.xlsx]

## Sheet: Table S1
Table S1 Diagnostic and scoring criteria for rosacea erythema and telangiectasia
Scoring	Erythema	Telangiectasia	Papules	Pustules	Pruritus
０	Asymptomatic	Asymptomatic	Asymptomatic	Asymptomatic	Asymptomatic
１	Mild (mild lesions, distributed in the central or entire facial area)	Mild (mild lesions, distributed in the central or entire facial area)	Minimal	Minimal	Mild itching
２	Moderate (noticeable lesions, distributed in the central or entire facial area)	Moderate (multiple small blood vessels and/or a few larger vessels with a diameter > 0.2 cm, covering 10%~30% of the facial area)	Moderate	Moderate	Itching tolerable
３	Severe (severe lesions, distributed across the entire face)	Severe (abundant small blood vessels and/or large vessels, covering > 30% of the facial area)	Marked	Marked	Itching intolerable

## Sheet: Table S2
Table S2 Facial and gut microbiome biomarkers after the probiotic intervention
Body site	Species	Mean of Probiotics	Mean of Placebo	Mean of Control	Relative abundance	Probiotics vs. Placebo		Probiotics vs. Control		Placebo vs. Control
						coeff	p-value	coeff	p-value	coeff	p-value
Gut	s__Veillonella_parvula	0.00420194	0.000393358	0.000124605		-1.12019	0.0069132	-0.964785	0.00733973	NA	NS
Gut	s__Roseburia_hominis	0.00236679	0.000373274	0.000619879		-0.929308	0.015187	-0.862587	0.011546	NA	NS
Gut	s__Erysipelatoclostridium_ramosum	0.000183895	0.0001103	6.22632e-06		-0.810402	0.00353859	-0.647949	0.00765013	NA	NS
Gut	s__Clostridium_innocuum	0.00085227	0.0002045	6.49842e-05		-0.77809	0.0182559	-0.799146	0.00577443	NA	NS
Gut	s__Eubacterium_sp_CAG_274	0.00502731	3.78947e-05	0.00356601		-1.51645	0.00166542	NA	NS	1.24065	0.004592
Gut	s__Bifidobacterium_pseudocatenulatum	0.00850106	0.000385737	0.00328804		-1.28333	0.00914059	NA	NS	1.0476	0.020424
Gut	s__Streptococcus_parasanguinis	0.000221225	9.90053e-05	0.000111695		-0.705203	0.000934894	NA	NS	0.391336	0.039124
Gut	s__Streptococcus_australis	1.1125e-05	0	1.75737e-05		-0.387121	0.0105438	NA	NS	0.401082	0.004581
Gut	s__Gemella_haemolysans	3.1325e-05	0	6.01842e-05		-0.379779	0.0339872	NA	NS	0.381976	0.021982
Gut	s__Dielma_fastidiosa	1.695e-06	1.51632e-05	2.55263e-06		0.220287	0.00905491	NA	NS	-0.19117	0.009022
Gut	s__Lawsonibacter_asaccharolyticus	3.251e-05	4.83947e-05	3.27421e-05		0.545805	0.0369454	NA	NS	-0.48594	0.045005
Gut	s__Clostridium_citroniae	3.4455e-05	0.000206889	4.38526e-05		0.57797	0.0450946	NA	NS	-0.87977	0.00108
Gut	s__Parabacteroides_distasonis	0.012985	0.0233829	0.00931545		0.654893	0.00187333	NA	NS	-0.60108	0.002029
Gut	s__Alistipes_finegoldii	0.00214671	0.00352678	0.00187254		0.748952	0.0156573	NA	NS	-0.68033	0.017891
Gut	s__Bacteroides_galacturonicus	0.0001553	0.00191815	0.000309658		0.787852	0.0369532	NA	NS	-0.72576	0.038369
Gut	s__Clostridium_bolteae	0.000384205	0.00117128	0.000178289		0.980851	0.00364227	NA	NS	-0.8073	0.007549
Gut	s__Bacteroides_vulgatus	0.171172	0.19769	0.193116		1.79473	0.00605622	NA	NS	-1.3094	0.027572
Gut	s__Bacteroides_caccae	0.0270466	0.00822785	0.0125196		-1.26662	0.0476651	NA	NS	NA	NS
Gut	s__Bacteroides_ovatus	0.0276035	0.0180899	0.00331352		-1.00926	0.0464142	NA	NS	NA	NS
Gut	s__Coprobacillus_cateniformis	0.00012515	2.2e-06	2.09684e-05		-0.454527	0.0367451	NA	NS	NA	NS
Gut	s__Veillonella_infantium	3.3845e-05	4.96316e-06	1.20421e-05		-0.401383	0.00955814	NA	NS	NA	NS
Gut	s__Actinomyces_sp_ICM47	3.375e-06	5.68421e-07	3.45789e-06		-0.199526	0.0133486	NA	NS	NA	NS
Gut	s__Gemmiger_formicilis	0.00031799	0.000775047	0.000454842		0.793241	0.0283875	NA	NS	NA	NS
Gut	s__Bacteroides_uniformis	0.0595181	0.109533	0.0697715		0.819754	0.000760794	NA	NS	NA	NS
Gut	s__Clostridium_disporicum	3.13e-06	7.84211e-07	0.000201263		NA	NS	0.3628	0.0278069	0.401282	0.02311
Gut	s__Eisenbergiella_tayi	8.6855e-05	0.000103837	2.48421e-06		NA	NS	-0.507697	0.0331718	-0.60761	0.015953
Gut	s__Agathobaculum_butyriciproducens	0.0012506	0.00236039	0.00736434		NA	NS	0.547385	0.0149549	NA	NS
Gut	s__Alistipes_onderdonkii	5.8505e-05	3.69526e-05	0.000391689		NA	NS	0.735364	0.0036806	NA	NS
Gut	s__Bacteroides_faecichinchillae	5.09e-06	2.01737e-05	8.62421e-05		NA	NS	0.387143	0.0226697	NA	NS
Gut	s__Bacteroides_faecis	0.00019993	0.000319237	0.000794847		NA	NS	0.751164	0.019484	NA	NS
Gut	s__Bacteroides_faecis_CAG_32	0.00017675	0.000456153	0.000931579		NA	NS	0.500938	0.0368171	NA	NS
Gut	s__Butyricimonas_synergistica	5.875e-05	8.37474e-05	0.000296		NA	NS	0.580867	0.0485633	NA	NS
Gut	s__Cloacibacillus_evryensis	5.17e-06	2.32211e-05	3.64842e-05		NA	NS	0.158036	0.0151184	NA	NS
Gut	s__Clostridium_spiroforme	0.00055632	2.35316e-05	0		NA	NS	-0.372261	0.00772637	NA	NS
Gut	s__Intestinibacter_bartlettii	0.00190422	0.000355863	0.000773579		NA	NS	-0.75386	0.0479294	NA	NS
Gut	s__Klebsiella_quasipneumoniae	0.00023643	0.000511174	0.000626737		NA	NS	0.578625	0.0298891	NA	NS
Gut	s__Prevotella_sp_CAG_1031	0.00075247	0.00187351	0.00606942		NA	NS	0.950669	0.0275559	NA	NS
Gut	s__Tyzzerella_nexilis	3.087e-05	5.68316e-05	0.000166326		NA	NS	0.599743	0.0120259	NA	NS
Gut	s__Bifidobacterium_animalis	0.00011132	2.63316e-05	0.000123695		NA	NS	NA	NS	0.456956	0.049634
Gut	s__Clostridium_clostridioforme	0.00025698	0.000651963	1.72737e-05		NA	NS	NA	NS	-0.69847	0.017018
Gut	s__Escherichia_coli	0.0126034	0.0212796	0.041316		NA	NS	NA	NS	0.717477	0.022954
Gut	s__Parasutterella_excrementihominis	0.00840803	0.0111369	0.00564398		NA	NS	NA	NS	-0.65669	0.025474
Gut	s__Roseburia_faecis	0.0274635	0.00621263	0.0239622		NA	NS	NA	NS	0.931497	0.023938
Face	Aquabacterium sp.	0	0.00235951	0.000557148		0.307176	0.000271	NA	NS	-0.24278	0.001598
Face	UBA4096 sp. 2	0	0.00735725	0		0.395317	0.013401	NA	NS	-0.36745	0.012083
Face	UBA4096 sp. 1	0	0.00839382	0		0.253337	0.03837	NA	NS	-0.25217	0.026951
Face	Yimella indica	0	0.00788054	0.000881186		0.510884	0.031923	NA	NS	NA	NS
Face	UBA2020 sp.	0.00391957	0.00832207	0.00412574		NA	NS	NA	NS	-0.49665	0.024228
Face	UBA4096 sp. 4	0	0.00646424	0		NA	NS	NA	NS	-0.2481	0.027885
Face	UBA4096 sp. 3	0.00030375	0.0155934	0		NA	NS	NA	NS	-0.29037	0.037622
Face	Stenotrophomonas maltophilia	0.00630664	0	0.00266766		NA	NS	NA	NS	0.390654	0.049384
Remarks: NA and NS mean not available and not significant, respectively.

## Sheet: Table S3
Table S3 Spearman correlation among 24 significantly different gut microbiota species
Spearman's r	s__Veillonella_parvula	s__Roseburia_hominis	s__Erysipelatoclostridium_ramosum	s__Clostridium_innocuum	s__Eubacterium_sp_CAG_274	s__Bifidobacterium_pseudocatenulatum	s__Streptococcus_parasanguinis	s__Streptococcus_australis	s__Gemella_haemolysans	s__Dielma_fastidiosa	s__Lawsonibacter_asaccharolyticus	s__Clostridium_citroniae	s__Parabacteroides_distasonis	s__Alistipes_finegoldii	s__Bacteroides_galacturonicus	s__Clostridium_bolteae	s__Bacteroides_vulgatus	s__Bacteroides_caccae	s__Bacteroides_ovatus	s__Coprobacillus_cateniformis	s__Veillonella_infantium	s__Actinomyces_sp_ICM47	s__Gemmiger_formicilis	s__Bacteroides_uniformis
s__Veillonella_parvula	1	-0.174514	0.278757	0.325235	-0.0303035	-0.0867052	0.545845	-0.138732	-0.105991	-0.26062	-0.365259	-0.268494	-0.022072	-0.0075659	-0.337988	0.198703	0.286347	-0.279678	0.44257	-0.119912	0.493999	0.0693727	-0.548385	-0.0400759
s__Roseburia_hominis	-0.174514	1	0.157087	-0.0107964	0.430594	0.174457	0.0666689	0.285067	0.282579	0.341764	0.0833526	0.460463	-0.151032	-0.0417077	0.41089	-0.370436	-0.460453	0.20569	-0.147823	0.279342	-0.0441206	0.227087	0.262298	-0.275519
s__Erysipelatoclostridium_ramosum	0.278757	0.157087	1	0.426162	0.0198362	0.214336	0.455666	0.0948608	-0.101528	-0.119618	-0.0219	0.0208805	-0.305952	-0.463802	-0.322402	-0.14249	-0.0740867	0.336085	0.302754	0.360979	0.0152988	-0.106701	-0.193015	-0.542684
s__Clostridium_innocuum	0.325235	-0.0107964	0.426162	1	-0.110478	0.169968	0.30086	-0.208269	-0.310977	0.0277615	0.0515817	0.00965179	-0.140304	-0.124425	-0.622538	-0.0143546	-0.117698	0.111191	0.582616	0.160305	0.0953793	-0.260851	-0.0578089	0.134121
s__Eubacterium_sp_CAG_274	-0.0303035	0.430594	0.0198362	-0.110478	1	0.633157	0.048713	0.505018	0.722113	-0.193449	-0.0251896	-0.385313	-0.423058	-0.129813	0.236914	-0.705094	-0.222932	0.429387	-0.176979	-0.0111314	0.169608	0.381331	-0.197425	-0.329947
s__Bifidobacterium_pseudocatenulatum	-0.0867052	0.174457	0.214336	0.169968	0.633157	1	0.0908196	0.286375	0.372893	-0.224303	-0.0152339	-0.353002	-0.500624	-0.319996	-0.0376004	-0.500078	0.00761031	0.429481	-0.0255906	0.0716522	-0.035765	0.0314993	-0.0553361	-0.37955
s__Streptococcus_parasanguinis	0.545845	0.0666689	0.455666	0.30086	0.048713	0.0908196	1	0.200265	0.0976624	-0.20738	-0.482235	-0.0511557	-0.418233	-0.316069	-0.137928	-0.0447219	0.175334	-0.204595	0.0959862	0.276249	0.285009	0.0977811	-0.311321	-0.253379
s__Streptococcus_australis	-0.138732	0.285067	0.0948608	-0.208269	0.505018	0.286375	0.200265	1	0.699692	-0.00734375	-0.29671	-0.146416	-0.334146	-0.225374	0.320009	-0.29153	-0.161396	0.101814	-0.259829	-0.0325029	0.389049	0.483917	-0.233736	-0.430203
s__Gemella_haemolysans	-0.105991	0.282579	-0.101528	-0.310977	0.722113	0.372893	0.0976624	0.699692	1	-0.167016	-0.278925	-0.338263	-0.326235	-0.206415	0.502647	-0.368953	-0.00360413	0.154387	-0.411104	-0.167016	0.378126	0.605743	-0.33844	-0.405433
s__Dielma_fastidiosa	-0.26062	0.341764	-0.119618	0.0277615	-0.193449	-0.224303	-0.20738	-0.00734375	-0.167016	1	0.0830138	0.475241	0.142624	-0.00100802	0.169809	0.242483	-0.250004	0.0440632	-0.0205804	-0.12444	-0.176902	0.0606196	0.416313	0.227247
s__Lawsonibacter_asaccharolyticus	-0.365259	0.0833526	-0.0219	0.0515817	-0.0251896	-0.0152339	-0.482235	-0.29671	-0.278925	0.0830138	1	0.277305	0.0268124	0.171467	-0.0908704	-0.289899	-0.287044	0.270945	0.0126306	-0.0156432	-0.3714	-0.18026	0.531406	0.310414
s__Clostridium_citroniae	-0.268494	0.460463	0.0208805	0.00965179	-0.385313	-0.353002	-0.0511557	-0.146416	-0.338263	0.475241	0.277305	1	0.326141	0.242457	0.23606	0.244261	-0.152114	-0.102927	0.0329294	0.249657	-0.236127	-0.107593	0.457237	0.167861
s__Parabacteroides_distasonis	-0.022072	-0.151032	-0.305952	-0.140304	-0.423058	-0.500624	-0.418233	-0.334146	-0.326235	0.142624	0.0268124	0.326141	1	0.43855	0.035436	0.583279	0.147283	-0.165405	0.261141	-0.130721	0.0293718	-0.25206	-0.104469	0.258
s__Alistipes_finegoldii	-0.0075659	-0.0417077	-0.463802	-0.124425	-0.129813	-0.319996	-0.316069	-0.225374	-0.206415	-0.00100802	0.171467	0.242457	0.43855	1	0.290067	0.174354	0.119051	-0.541417	0.0414786	0.0815058	0.141196	0.0089282	0.26641	0.555733
s__Bacteroides_galacturonicus	-0.337988	0.41089	-0.322402	-0.622538	0.236914	-0.0376004	-0.137928	0.320009	0.502647	0.169809	-0.0908704	0.23606	0.035436	0.290067	1	-0.0714692	-0.00120597	-0.178798	-0.54859	0.0967595	0.0343136	0.476646	0.197373	-0.184425
s__Clostridium_bolteae	0.198703	-0.370436	-0.14249	-0.0143546	-0.705094	-0.500078	-0.0447219	-0.29153	-0.368953	0.242483	-0.289899	0.244261	0.583279	0.174354	-0.0714692	1	0.455762	-0.402711	0.238634	-0.256974	0.0290736	-0.288067	-0.2553	0.289307
s__Bacteroides_vulgatus	0.286347	-0.460453	-0.0740867	-0.117698	-0.222932	0.00761031	0.175334	-0.161396	-0.00360413	-0.250004	-0.287044	-0.152114	0.147283	0.119051	-0.00120597	0.455762	1	-0.290406	-0.204115	-0.158324	0.0296613	-0.165317	-0.360377	0.231508
s__Bacteroides_caccae	-0.279678	0.20569	0.336085	0.111191	0.429387	0.429481	-0.204595	0.101814	0.154387	0.0440632	0.270945	-0.102927	-0.165405	-0.541417	-0.178798	-0.402711	-0.290406	1	0.172519	0.0131342	-0.389472	-0.125128	-0.044519	-0.376527
s__Bacteroides_ovatus	0.44257	-0.147823	0.302754	0.582616	-0.176979	-0.0255906	0.0959862	-0.259829	-0.411104	-0.0205804	0.0126306	0.0329294	0.261141	0.0414786	-0.54859	0.238634	-0.204115	0.172519	1	-0.00972828	0.148526	-0.273445	-0.171089	0.0537348
s__Coprobacillus_cateniformis	-0.119912	0.279342	0.360979	0.160305	-0.0111314	0.0716522	0.276249	-0.0325029	-0.167016	-0.12444	-0.0156432	0.249657	-0.130721	0.0815058	0.0967595	-0.256974	-0.158324	0.0131342	-0.00972828	1	-0.176902	-0.12444	0.212333	-0.222811
s__Veillonella_infantium	0.493999	-0.0441206	0.0152988	0.0953793	0.169608	-0.035765	0.285009	0.389049	0.378126	-0.176902	-0.3714	-0.236127	0.0293718	0.141196	0.0343136	0.0290736	0.0296613	-0.389472	0.148526	-0.176902	1	0.477199	-0.410636	-0.168951
s__Actinomyces_sp_ICM47	0.0693727	0.227087	-0.106701	-0.260851	0.381331	0.0314993	0.0977811	0.483917	0.605743	0.0606196	-0.18026	-0.107593	-0.25206	0.0089282	0.476646	-0.288067	-0.165317	-0.125128	-0.273445	-0.12444	0.477199	1	-0.0614174	-0.285229
s__Gemmiger_formicilis	-0.548385	0.262298	-0.193015	-0.0578089	-0.197425	-0.0553361	-0.311321	-0.233736	-0.33844	0.416313	0.531406	0.457237	-0.104469	0.26641	0.197373	-0.2553	-0.360377	-0.044519	-0.171089	0.212333	-0.410636	-0.0614174	1	0.2694
s__Bacteroides_uniformis	-0.0400759	-0.275519	-0.542684	0.134121	-0.329947	-0.37955	-0.253379	-0.430203	-0.405433	0.227247	0.310414	0.167861	0.258	0.555733	-0.184425	0.289307	0.231508	-0.376527	0.0537348	-0.222811	-0.168951	-0.285229	0.2694	1
Spearman's p	s__Veillonella_parvula	s__Roseburia_hominis	s__Erysipelatoclostridium_ramosum	s__Clostridium_innocuum	s__Eubacterium_sp_CAG_274	s__Bifidobacterium_pseudocatenulatum	s__Streptococcus_parasanguinis	s__Streptococcus_australis	s__Gemella_haemolysans	s__Dielma_fastidiosa	s__Lawsonibacter_asaccharolyticus	s__Clostridium_citroniae	s__Parabacteroides_distasonis	s__Alistipes_finegoldii	s__Bacteroides_galacturonicus	s__Clostridium_bolteae	s__Bacteroides_vulgatus	s__Bacteroides_caccae	s__Bacteroides_ovatus	s__Coprobacillus_cateniformis	s__Veillonella_infantium	s__Actinomyces_sp_ICM47	s__Gemmiger_formicilis	s__Bacteroides_uniformis
s__Veillonella_parvula	0	0.392914	0.00913529	0.00167594	0.792093	0.853514	1.21179e-06	0.370896	0.512169	0.0191352	0.00185137	0.0204995	0.537708	0.533501	0.00425624	0.301653	0.170775	0.19557	0.000122763	0.995596	0.000169389	0.558765	2.28581e-06	0.397565
s__Roseburia_hominis	0.392914	0	0.142347	0.851815	0.0019587	0.184255	0.550265	0.0703927	0.0706368	0.0048601	0.76413	0.000344671	0.26579	0.799012	0.00122536	0.0151767	0.000755619	0.138233	0.430058	0.0105949	0.616333	0.149376	0.0613843	0.041378
s__Erysipelatoclostridium_ramosum	0.00913529	0.142347	0	0.000171911	0.55398	0.0495092	0.000107044	0.522092	0.46717	0.219386	0.541197	0.780474	0.0073901	0.000114675	0.00946955	0.205802	0.327723	0.00280478	0.00518744	0.000871157	0.939989	0.445806	0.0630172	3.30087e-06
s__Clostridium_innocuum	0.00167594	0.851815	0.000171911	0	0.789311	0.112432	0.00430209	0.16264	0.030806	0.528105	0.80286	0.581192	0.157659	0.140888	1.11903e-07	0.619107	0.162431	0.175676	2.05958e-07	0.0659271	0.464283	0.0700996	0.25847	0.757749
s__Eubacterium_sp_CAG_274	0.792093	0.0019587	0.55398	0.789311	0	1.77197e-08	0.482622	0.000170155	3.11912e-09	0.066238	0.730797	0.00103284	0.000372012	0.174042	0.337302	3.08244e-10	0.0392446	0.000160817	0.524507	0.548388	0.259728	0.0052082	0.0658448	0.00466683
s__Bifidobacterium_pseudocatenulatum	0.853514	0.184255	0.0495092	0.112432	1.77197e-08	0	0.376948	0.0544356	0.00815504	0.0475052	0.814813	0.00246735	1.56276e-05	0.00675759	0.424722	3.59693e-05	0.638558	0.000191072	0.724724	0.246654	0.727274	0.861024	0.397371	0.000908997
s__Streptococcus_parasanguinis	1.21179e-06	0.550265	0.000107044	0.00430209	0.482622	0.376948	0	0.105625	0.379883	0.0307273	2.06926e-05	0.362614	0.000797353	0.00554539	0.11702	0.542739	0.454373	0.37727	0.214645	0.0141171	0.0263957	0.405397	0.00358494	0.0208893
s__Streptococcus_australis	0.370896	0.0703927	0.522092	0.16264	0.000170155	0.0544356	0.105625	0	6.16492e-10	0.716005	0.0185894	0.233909	0.0162427	0.0851771	0.0542781	0.0259169	0.256191	0.433054	0.079697	0.700691	0.00200943	9.65673e-05	0.0674179	0.00158006
s__Gemella_haemolysans	0.512169	0.0706368	0.46717	0.030806	3.11912e-09	0.00815504	0.379883	6.16492e-10	0	0.17429	0.0315364	0.0112212	0.016772	0.115608	0.00093779	0.00457858	0.996662	0.268581	0.00315529	0.208412	0.00269556	3.86359e-07	0.00967703	0.00274914
s__Dielma_fastidiosa	0.0191352	0.0048601	0.219386	0.528105	0.066238	0.0475052	0.0307273	0.716005	0.17429	0	0.31722	4.33845e-06	0.151731	0.397686	0.00903816	0.0255098	0.394043	0.621258	0.351333	0.269977	0.150039	0.840919	7.93597e-05	0.0254486
s__Lawsonibacter_asaccharolyticus	0.00185137	0.76413	0.541197	0.80286	0.730797	0.814813	2.06926e-05	0.0185894	0.0315364	0.31722	0	0.0314198	0.698756	0.129451	0.82923	0.0636936	0.0741412	0.113318	0.829961	0.572581	0.00388127	0.160242	1.06002e-05	0.0116856
s__Clostridium_citroniae	0.0204995	0.000344671	0.780474	0.581192	0.00103284	0.00246735	0.362614	0.233909	0.0112212	4.33845e-06	0.0314198	0	0.00521055	0.0180728	0.00587124	0.0220108	0.677772	0.167306	0.66198	0.248567	0.0748599	0.422621	3.84495e-05	0.080894
s__Parabacteroides_distasonis	0.537708	0.26579	0.0073901	0.157659	0.000372012	1.56276e-05	0.000797353	0.0162427	0.016772	0.151731	0.698756	0.00521055	0	0.00016364	0.457218	1.22725e-06	0.163701	0.0825244	0.210974	0.14959	0.785003	0.0687551	0.82429	0.0201547
s__Alistipes_finegoldii	0.533501	0.799012	0.000114675	0.140888	0.174042	0.00675759	0.00554539	0.0851771	0.115608	0.397686	0.129451	0.0180728	0.00016364	0	0.00676439	0.0874416	0.209536	2.36151e-06	0.769481	0.959142	0.35254	0.964081	0.0128103	2.59808e-06
s__Bacteroides_galacturonicus	0.00425624	0.00122536	0.00946955	1.11903e-07	0.337302	0.424722	0.11702	0.0542781	0.00093779	0.00903816	0.82923	0.00587124	0.457218	0.00676439	0	0.859618	0.519547	0.0582396	2.68892e-06	0.832052	0.99181	0.00111925	0.0225416	0.608233
s__Clostridium_bolteae	0.301653	0.0151767	0.205802	0.619107	3.08244e-10	3.59693e-05	0.542739	0.0259169	0.00457858	0.0255098	0.0636936	0.0220108	1.22725e-06	0.0874416	0.859618	0	0.00013163	0.000539806	0.234879	0.0430636	0.823216	0.0323028	0.199866	0.0151587
s__Bacteroides_vulgatus	0.170775	0.000755619	0.327723	0.162431	0.0392446	0.638558	0.454373	0.256191	0.996662	0.394043	0.0741412	0.677772	0.163701	0.209536	0.519547	0.00013163	0	0.00828711	0.0331046	0.085241	0.843616	0.247129	0.0600706	0.0296548
s__Bacteroides_caccae	0.19557	0.138233	0.00280478	0.175676	0.000160817	0.000191072	0.37727	0.433054	0.268581	0.621258	0.113318	0.167306	0.0825244	2.36151e-06	0.0582396	0.000539806	0.00828711	0	0.0569093	0.428495	0.00501724	0.397084	0.367785	0.000747603
s__Bacteroides_ovatus	0.000122763	0.430058	0.00518744	2.05958e-07	0.524507	0.724724	0.214645	0.079697	0.00315529	0.351333	0.829961	0.66198	0.210974	0.769481	2.68892e-06	0.234879	0.0331046	0.0569093	0	0.502004	0.262536	0.0535661	0.075046	0.756116
s__Coprobacillus_cateniformis	0.995596	0.0105949	0.000871157	0.0659271	0.548388	0.246654	0.0141171	0.700691	0.208412	0.269977	0.572581	0.248567	0.14959	0.959142	0.832052	0.0430636	0.085241	0.428495	0.502004	0	0.182661	0.348801	0.432832	0.0243338
s__Veillonella_infantium	0.000169389	0.616333	0.939989	0.464283	0.259728	0.727274	0.0263957	0.00200943	0.00269556	0.150039	0.00388127	0.0748599	0.785003	0.35254	0.99181	0.823216	0.843616	0.00501724	0.262536	0.182661	0	0.000144119	0.00157179	0.229837
s__Actinomyces_sp_ICM47	0.558765	0.149376	0.445806	0.0700996	0.0052082	0.861024	0.405397	9.65673e-05	3.86359e-07	0.840919	0.160242	0.422621	0.0687551	0.964081	0.00111925	0.0323028	0.247129	0.397084	0.0535661	0.348801	0.000144119	0	0.606453	0.0388601
s__Gemmiger_formicilis	2.28581e-06	0.0613843	0.0630172	0.25847	0.0658448	0.397371	0.00358494	0.0674179	0.00967703	7.93597e-05	1.06002e-05	3.84495e-05	0.82429	0.0128103	0.0225416	0.199866	0.0600706	0.367785	0.075046	0.432832	0.00157179	0.606453	0	0.0130533
s__Bacteroides_uniformis	0.397565	0.041378	3.30087e-06	0.757749	0.00466683	0.000908997	0.0208893	0.00158006	0.00274914	0.0254486	0.0116856	0.080894	0.0201547	2.59808e-06	0.608233	0.0151587	0.0296548	0.000747603	0.756116	0.0243338	0.229837	0.0388601	0.0130533	0

## Sheet: Table S4
Table S4 Spearman correlation among eight physiological parameters and 24 significantly different gut microbiota species
Spearman's r	s__Veillonella_parvula	s__Roseburia_hominis	s__Erysipelatoclostridium_ramosum	s__Clostridium_innocuum	s__Eubacterium_sp_CAG_274	s__Bifidobacterium_pseudocatenulatum	s__Streptococcus_parasanguinis	s__Streptococcus_australis	s__Gemella_haemolysans	s__Dielma_fastidiosa	s__Lawsonibacter_asaccharolyticus	s__Clostridium_citroniae	s__Parabacteroides_distasonis	s__Alistipes_finegoldii	s__Bacteroides_galacturonicus	s__Clostridium_bolteae	s__Bacteroides_vulgatus	s__Bacteroides_caccae	s__Bacteroides_ovatus	s__Coprobacillus_cateniformis	s__Veillonella_infantium	s__Actinomyces_sp_ICM47	s__Gemmiger_formicilis	s__Bacteroides_uniformis
Interleukin-8	0.249334	-0.0673819	0.106896	0.194716	-0.0693675	-0.0813508	0.161834	-0.123471	-0.119664	-0.0649359	-0.180801	0.0136915	-0.0474481	0.0603771	-0.191334	0.148337	0.0495141	-0.117252	0.213828	-0.000217457	0.206182	-0.0547347	-0.113921	0.0493763
Kallikrein 5	-0.161184	0.200186	-0.21994	-0.126542	0.105338	-0.0959647	-0.0362958	0.158588	0.222174	0.141723	0.109482	0.152571	-0.177361	0.0298164	0.219442	-0.173826	0.0121974	-0.0542339	-0.218991	-0.146836	-0.10554	0.224115	0.244985	0.246754
Antimicrobial peptide LL37	0.239104	0.158588	0.127826	-0.145009	-0.0552624	-0.163822	0.252482	0.140146	0.00813159	0.0263481	-0.141064	0.0737103	-0.0678778	0.0453645	0.16293	0.0800904	0.0825159	-0.190119	-0.0563014	0.202881	0.107337	0.0815902	-0.127204	-0.0979496
Tumor necrosis factor-alpha	0.00251515	-0.0393497	-0.0246041	0.118154	-0.0905705	0.0710286	0.114713	0.00758087	-0.0119635	0.0144181	0.00205446	0.133156	-0.0532899	-0.061877	-0.084414	0.0693858	0.0850403	-0.0318337	-0.0471749	-0.0251695	0.0568828	-0.0500475	0.0046819	0.0932415
Physician"s global assessment score	-0.125295	-0.0953135	-0.0962844	-0.133834	-0.0947142	-0.0622913	-0.101394	-0.112268	-0.0454615	0.11806	-0.0194222	0.234916	0.227031	0.167032	0.19496	0.214941	0.27785	-0.0378734	-0.0883689	0.145333	-0.13601	0.00173783	-0.016764	0.173016
Stratum corneum hydration	-0.0170264	-0.0685686	-0.141851	-0.0420131	-0.0226001	-0.0438274	-0.0318973	-0.0499131	-0.0243722	-0.164815	-0.0442601	-0.178919	-0.0539092	-0.0884066	-0.158099	-0.0292962	0.0342056	-0.033343	-0.218097	-0.139553	-0.113636	-0.11785	-0.110552	-0.0129824
Skin pH	-0.127928	0.134061	0.0188855	-0.216303	0.0229634	-0.0352736	0.0861481	0.180743	0.128425	0.100714	0.0163675	0.148785	0.0390827	-0.130227	0.191668	-0.105566	0.0406236	-0.0188965	-0.264023	0.0697377	-0.0348815	0.159808	0.0510764	-0.0751659
Sebum level	-0.0915454	0.00121952	-0.266616	-0.15271	0.0830034	-0.0403832	-0.30167	0.228448	0.181848	0.0696514	0.108546	-0.0261849	0.0663047	0.200578	0.0998308	0.0442985	-0.109589	-0.0122883	-0.0321636	-0.292837	0.102822	0.17165	0.0254521	0.118643
Spearman's p	s__Veillonella_parvula	s__Roseburia_hominis	s__Erysipelatoclostridium_ramosum	s__Clostridium_innocuum	s__Eubacterium_sp_CAG_274	s__Bifidobacterium_pseudocatenulatum	s__Streptococcus_parasanguinis	s__Streptococcus_australis	s__Gemella_haemolysans	s__Dielma_fastidiosa	s__Lawsonibacter_asaccharolyticus	s__Clostridium_citroniae	s__Parabacteroides_distasonis	s__Alistipes_finegoldii	s__Bacteroides_galacturonicus	s__Clostridium_bolteae	s__Bacteroides_vulgatus	s__Bacteroides_caccae	s__Bacteroides_ovatus	s__Coprobacillus_cateniformis	s__Veillonella_infantium	s__Actinomyces_sp_ICM47	s__Gemmiger_formicilis	s__Bacteroides_uniformis
Interleukin-8	0.0590979	0.615269	0.424484	0.143004	0.604869	0.543805	0.22487	0.355799	0.370938	0.628185	0.174403	0.918752	0.723573	0.652552	0.150218	0.266451	0.712049	0.380728	0.107023	0.998707	0.120474	0.683216	0.394499	0.712816
Kallikrein 5	0.226761	0.131892	0.0971294	0.34387	0.431305	0.473626	0.786781	0.23443	0.0936968	0.288599	0.413299	0.25289	0.182885	0.824173	0.0979076	0.191907	0.927593	0.685963	0.0986167	0.271376	0.430417	0.090791	0.0638124	0.0618589
Antimicrobial peptide LL37	0.0706619	0.234432	0.338955	0.277451	0.680325	0.219149	0.0558648	0.294052	0.951693	0.844354	0.29087	0.582395	0.612665	0.735258	0.221704	0.550085	0.538031	0.152873	0.674647	0.126662	0.422564	0.542615	0.341329	0.464483
Tumor necrosis factor-alpha	0.98505	0.769317	0.854541	0.377048	0.498951	0.596229	0.391198	0.954961	0.928978	0.914455	0.987788	0.31903	0.691152	0.644493	0.528688	0.604774	0.525624	0.812486	0.725102	0.851236	0.671478	0.709084	0.972175	0.486325
Physician"s global assessment score	0.348685	0.476646	0.472147	0.316547	0.479435	0.642275	0.448846	0.40144	0.734713	0.377432	0.884941	0.0758891	0.0865581	0.210129	0.142494	0.105166	0.0347076	0.777746	0.509485	0.276367	0.30867	0.98967	0.900602	0.194017
Stratum corneum hydration	0.899054	0.609045	0.288158	0.754178	0.866275	0.743917	0.812118	0.70983	0.855897	0.216329	0.741477	0.179007	0.687746	0.509304	0.235895	0.827193	0.798796	0.803768	0.100034	0.296119	0.39569	0.378288	0.408722	0.922946
Skin pH	0.338568	0.315722	0.8881	0.102927	0.864145	0.792651	0.520224	0.174543	0.336676	0.45191	0.902942	0.264994	0.77084	0.329883	0.149493	0.430305	0.762065	0.888035	0.0452143	0.602939	0.794905	0.230806	0.703376	0.574948
Sebum level	0.494323	0.992751	0.0430664	0.252452	0.535624	0.763432	0.0213728	0.0845587	0.171879	0.603389	0.417329	0.845306	0.620943	0.131122	0.455907	0.74126	0.41284	0.927055	0.810578	0.0256957	0.442452	0.197614	0.849584	0.375064
